# Supplementary material for: Farnesyl Transferase Inhibitor Lonafarnib Enhances α7nAChR Expression Through Inhibiting DNA Methylation of CHRNA7 and Increases α7nAChR Membrane Trafficking
Source: Front Pharmacol. 2020 Dec 29;11:589780. doi: 10.3389/fphar.2020.589780 (PMC7801264; doi:10.3389/fphar.2020.589780)
Supplement: Supplementary file 1 [file datasheet1.xlsx]

## Sheet: Sheet1
Fig. 1A	IACh (pA/pF) was normalized by control group (100% VS control)
	Lonafarnib (mg/kg)
	(control) 0	0.9719	0.9945	0.6088	1.1209	0.9439	1.1892	0.7409	1.4299
	10	0.6974	1.2886	0.8982	1.1091	0.8308	0.9453	1.1891	0.9476
	30	0.5777	1.1436	0.6781	1.2858	1.5174	1.3268	0.6046	1.0195
	50	1.2773	1.132	1.7085	1.1509	1.9514	1.1495	1.7198	1.9647
	80	1.6756	1.7257	1.2105	1.0888	1.4028	1.8031	1.6257	1.8189
Fig. 1B	IACh (pA/pF) was normalized by a control value evoked by ACh (5mM)
	Ach (mM)	control											Lonafarnib
	0.1	0.0803	0.0821	0.2741	0.1255	0.0961	0.1522	0.0793	0.1968				0.0616	0.0992	0.3226	0.064	0.0463	0.0767	0.1655	0.1547
	0.4	0.5887	0.5176	0.3004	0.6965	0.355	0.2789	0.7884	0.5531				0.7078	1.1799	0.5419	1.0506	0.455	0.5291	0.8289	0.8448
	0.8	0.7486	1.1893	0.8091	0.6898	1.0378	0.4127	0.9671	0.4748				0.9086	1.7445	1.309	1.2757	1.1388	1.0925	0.7711	1.2212
	1	0.9263	0.9314	1.0813	0.9455	1.0933	0.5319	0.8449	0.5522				1.4577	1.544	1.5679	1.0003	0.9057	0.9593	1.5839	1.3595
	3	0.9886	1.0016	1.0126	1.0783	0.7638	0.625	1.1203	1.1426				1.4914	1.6322	1.9941	1.1978	1.4524	1.0724	1.7637	1.5892
	5	1.0304	1.0593	1.1407	1.0942	0.7385	0.625	1.1624	1.1495				1.5504	1.5633	1.7584	1.3072	1.5305	1.0337	1.5862	1.5812
Fig. 1C	desensitization half-time (ms)
	control	Lonafarnib
	36.839	24.5477
	19.8829	40.0867
	20.8734	42.3058
	45.5873	51.2834
	50.2938	33.2893
	31.0984	56.5829
	38.5729	32.5598
	24.1092	22.394
Fig. 1D	IACh (pA/pF) was normalized by the value of control group with vehicle
	control	control+FOH	control+MLA		Lonafarnib	Lonafarnib+FOH	Lonafarnib+MLA
	1.1225	1.224	0.2094		1.4503	1.2343	0.1325
	0.8486	0.9822	0.0231		1.2348	1.8519	0.0509
	0.864	0.9155	0.0109		1.6974	1.5691	0.0458
	1.0929	0.6831	0.0479		1.1231	1.4748	0.105
	0.776	1.0812	0.0292		1.5105	1.2398	0.0184
	0.6558	0.6857	0.0384		1.2629	1.287	0.2572
	1.2356	1.1041	0.1431		1.8275	1.312	0.0791
	1.4047	1.0696	0.2139		1.7435	1.2701	0.2319
Fig. 2A
	The expression of mRNA were normalized by the values of control group with vehicle
	α4 mRNA							β2 mRNA
	control	control+FOH	control+GGOH	Lonafarnib	Lonafarnib+FOH	Lonafarnib+GGOH		control	control+FOH	control+GGOH	Lonafarnib	Lonafarnib+FOH	Lonafarnib+GGOH
	1.281	0.8958	1.1409	1.1159	1.1102	1.2928		1.2811	1.2709	0.6582	1.0598	1.2602	1.2492
	0.7872	1.2403	1.2308	0.6978	1.2819	0.6727		0.7972	1.1892	1.1333	0.6789	1.1911	0.6827
	1.1385	1.0829	1.0723	1.083	0.6872	1.1592		1.1485	1.2902	1.2508	1.2018	0.6872	1.214
	1.0418	0.7189	0.6736	1.0419	0.8793	0.9535		1.073	0.8736	0.8789	0.7972	0.7937	0.9535
	0.6957	1.1315	0.7869	1.1268	1.0785	1.2482		1.0889	1.0526	1.24859	1.2726	1.2037	1.0258
	1.2897	0.9431	0.9468	1.2687	0.7879	0.6838		0.8753	0.7682	0.7108	1.17318	0.8792	0.8838
	0.9769	0.8839	1.2687	0.8468	1.2052	1.0581		0.941	0.6872	0.95939	0.8568	1.0529	0.6816
	0.7962	0.6629	1.0979	1.293	0.662	1.2671		0.7962	1.2079	1.03686	1.2623	1.282	0.74
Fig. 2B
	The expression of mRNA were normalized by the values of control group with vehicle
	α7 mRNA
	control	control+FOH	control+GGOH		Lonafarnib	Lonafarnib+FOH	Lonafarnib+GGOH
	1.201	1.1235	0.6982		1.6598	1.3416	1.1674
	0.8728	1.1319	1.177		1.4478	1.6753	1.6482
	1.1385	0.6872	1.275		1.1851	1.402	1.5592
	1.106	0.7937	0.7897		1.6797	1.1619	1.2358
	0.7285	1.0403	1.2392		1.1268	1.5386	1.3358
	0.6753	0.7279	1.2852		1.3274	1.258	1.3183
	1.0728	1.2552	0.8839		1.3682	1.1098	1.5781
	1.2056	0.912	0.9696		1.5643	1.5047	1.6839
Fig. 2C
	The expression of protein were normalized by the values of control group with vehicle
	α7 protein
	control	control+FOH	control+GGOH		Lonafarnib	Lonafarnib+FOH	Lonafarnib+GGOH
	1.215	1.2792	1.1509		1.6022	1.2775	1.6717
	0.881	0.9184	0.8264		1.3111	1.192	1.1188
	1.2792	1.2505	1.0367		1.6224	1.5765	1.4727
	0.7812	0.7927	0.844		1.1385	1.1921	1.1583
	0.6763	0.7341	0.6843		1.2208	1.152	1.2692
	1.1167	0.9675	1.0367		1.4267	1.2775	1.3841
	0.8983	1.0668	0.7826		1.1511	1.2636	1.1413
	1.1528	1.1779	1.1481		1.5817	1.4636	1.4912
Fig. 3A
	The expression of protein were normalized by the values of control group with vehicle
	P-Jun
	control	Lonafarnib
	1.2892	0.9726
	1.1258	0.9252
	1.0312	0.7568
	1.1745	0.8974
	0.8924	0.4656
	0.6883	0.4563
	0.8903	0.6471
	0.9085	0.5047
Fig. 3B
	The expression of protein were normalized by the values of control group with vehicle
	P-JNK
	control	Lonafarnib
	1.0383	0.8689
	1.2516	1.0414
	1.1249	0.907
	1.0909	0.6878
	0.8016	0.5669
	0.8648	0.6734
	0.7744	0.6089
	1.0535	0.6541
Fig. 3C
	The expression of mRNA were normalized by the values of control group with vehicle
	DNMT1 mRNA				DNMT3A mRNA				DNMT3B mRNA
	control	Lonafarnib	Lonafarnib+Anisomycin		control	Lonafarnib	Lonafarnib+Anisomycin		control	Lonafarnib	Lonafarnib+Anisomycin
	1.2727	0.8192	1.2102		1.1592	1.2107	1.2609		1.2405	0.7792	0.7952
	1.0802	0.9253	0.8097		0.8639	0.8389	0.7023		1.1474	1.1793	0.9872
	0.7851	0.4038	1.1319		0.6729	0.7587	0.9829		0.8639	1.2629	0.6732
	1.0485	0.4872	0.6882		0.8192	0.6948	0.7674		0.6742	0.6729	0.8928
	1.1524	0.3804	0.7684		1.0872	1.0159	1.1827		1.0647	0.9683	1.2439
	0.8577	0.5493	0.9749		1.2707	1.1582	1.0509		1.1629	1.0648	1.0408
	0.6894	0.6776	0.7229		0.9736	1.1403	1.2874		1.152	1.2189	1.1617
	1.1231	0.7049	1.2396		1.1568	0.8793	1.1923		0.7002	1.1839	1.0429
Fig. 3D
	The expression of protein were normalized by the values of control group with vehicle
	DNMT1 protein				DNMT3A protein				DNMT3B protein
	control	Lonafarnib	Lonafarnib+Anisomycin		control	Lonafarnib	Lonafarnib+Anisomycin		control	Lonafarnib	Lonafarnib+Anisomycin
	0.8429	0.5236	1.255		1.1228	0.9804	1.0417		1.1898	1.0717	1.2108
	1.2035	0.5243	1.1131		1.2679	1.1681	1.159		0.9962	0.8962	1.0752
	1.169	0.8681	0.9484		1.0757	1.2395	1.1209		1.0814	0.994	1.1629
	1.0729	0.7758	1.251		1.2411	1.1677	1.1145		1.2012	1.1592	1.272
	0.7291	0.4225	1.1795		0.7702	0.8365	0.6762		1.2628	1.2039	1.281
	1.0788	0.488	0.7988		0.8255	0.994	0.9459		0.7833	0.6828	0.7292
	1.2302	0.4933	0.8974		0.8264	0.7304	0.8917		0.6937	0.7293	0.8352
	0.6748	0.3987	1.3079		0.8788	0.9885	0.7302		0.8051	0.9738	0.8629
Fig. 4A
	The expression of protein were normalized by the values of control group with vehicle
	α7 protein
	control	control+RG108		Lonafarnib	Lonafarnib+Anisomycin
	1.2438	1.6496		1.6366	1.2044
	0.913	1.3348		1.4909	1.2258
	0.7483	1.1561		1.4217	1.0938
	1.1954	1.5997		1.644	1.3069
	0.7008	1.1844		1.3993	0.6997
	1.3087	1.6719		1.2518	0.8854
	1.1001	1.4397		1.4679	1.2013
	0.7903	1.2499		1.1557	0.7673
Fig. 4B
	IACh (pA/pF) was normalized by the value of control group with vehicle
	control	control+RG108		Lonafarnib	Lonafarnib+Anisomycin
	0.865	1.2154		1.7316	1.2869
	0.9428	1.353		1.5519	1.3438
	1.09	1.3805		1.5137	0.9056
	0.7165	0.7999		1.4334	1.1268
	1.2824	0.9965		1.3355	1.4131
	1.0805	1.1939		1.9582	1.2248
	1.0881	0.9029		1.5542	1.6361
	0.9348	1.2882		1.4349	1.3002
Fig. 4C
	The expression of protein were normalized by the values of control group with vehicle
	α7 membrane protein
	control	control+RG108		Lonafarnib	Lonafarnib+Anisomycin
	0.8694	0.8076		1.5969	1.1507
	1.2218	1.1536		1.527	1.5047
	0.8036	0.8692		1.6466	1.474
	1.1889	1.1166		1.473	1.1293
	1.1487	0.9702		1.518	1.2761
	0.8147	0.706		1.1657	1.1228
	1.0895	1.1656		1.4848	1.2076
	0.8644	0.8704		1.2937	1.1542
Fig. 4D
	The expression of protein were normalized by the values of control group with vehicle
	P-Ser of α7nAChR
	control	control+RG108		Lonafarnib	Lonafarnib+Anisomycin
	0.8798	0.7952		0.7757	0.8641
	1.0965	0.9225		1.0894	1.1971
	1.1963	1.2279		1.2268	1.2765
	0.7058	0.8047		0.6694	0.73
	0.9445	0.8478		0.8881	1.0655
	1.2024	1.1446		1.0674	1.2053
	1.1012	1.1148		1.0939	1.213
	0.8746	0.7954		0.7338	0.7881
Fig. 5A
	The expression of protein were normalized by the values of control group with vehicle
	P-PKC
	control	control+RG108		Lonafarnib	Lonafarnib+Anisomycin
	1.2262	1.2361		1.0438	1.1441
	1.1405	1.2479		1.0402	1.1698
	1.0363	1.1294		1.542	1.1196
	0.7892	0.8707		0.8667	0.7621
	0.95	1.0618		1.0013	1.0998
	0.7719	0.6979		0.7851	0.8283
	1.2033	1.1736		1.2606	1.1918
	0.8825	0.9486		0.9774	0.9737
Fig. 5B
	The expression of protein were normalized by the values of control group with vehicle
	P-PKA
	control	control+RG108		Lonafarnib	Lonafarnib+Anisomycin
	1.1685	1.0802		1.1996	1.1488
	0.7412	0.6755		0.6764	0.7551
	1.0619	1.1326		1.108	1.0464
	0.8508	0.729		0.7049	0.8142
	1.1214	1.0898		1.125	1.1026
	0.9967	0.8923		0.9364	0.9151
	0.9331	0.8733		0.9868	0.8514
	1.1273	1.119		1.04	1.0873
Fig. 5C
	The expression of protein were normalized by the values of control group with vehicle
	P-CaMKII
	control	control+RG108		Lonafarnib	Lonafarnib+Anisomycin
	1.1807	1.2085		1.6759	1.6
	1.1678	1.2507		1.7263	1.5746
	0.8478	0.8758		1.2298	1.193
	0.7678	0.7993		1.3949	1.3136
	1.065	1.1206		1.4661	1.5318
	0.9782	0.8895		1.507	1.3885
	1.2047	1.2732		1.1752	1.0241
	0.7889	0.9506		1.4559	1.3424
Fig. 5D
	The expression of protein were normalized by the values of control group with vehicle
	α7 membrane protein
	control	control+KN93		Lonafarnib	Lonafarnib+KN93
	0.9219	0.7783		1.6972	1.5392
	1.2142	1.0307		1.6217	1.1328
	0.8512	0.8099		1.6515	1.404
	1.2169	1.1799		1.4774	1.1787
	1.1697	1.0245		1.5226	1.2798
	0.7292	0.6786		1.3153	1.1263
	1.0733	1.2165		1.362	1.1112
	0.8237	0.9004		1.2495	1.0576
Fig. 5E
	The expression of protein were normalized by the values of control group with vehicle
	α7 protein
	control	control+KN93		Lonafarnib	Lonafarnib+KN93
	1.1927	1.1554		1.5693	1.4888
	0.8057	0.8885		1.2003	1.1427
	1.2537	1.2072		1.5763	1.4337
	0.8682	0.9814		1.1384	1.1187
	0.7617	0.7229		1.1063	1.0677
	1.0509	1.1159		1.5159	1.3913
	0.9122	0.98		1.3225	1.2563
	1.1551	1.2612		1.4135	1.5031
Fig. 6A	Lantancy
	Day	control
	1	52.88	20.53	25.83	48.2	23.93	37.54	54.88	24.58
	2	40.38	14.93	16.04	27.23	18.88	20.93	40.92	17.53
	3	80.52	70.2	69.2	71.29	69.88	80.2	90	65.83
	4	68.61	71.91	53.66	62.96	44.04	74.55	80.37	50.22
	5	48.23	53.22	45.2	35.53	55.3	48.62	56.23	34.6
	6	39.29	51.22	21.53	38.31	23.88	39.25	50.52	25.83
	7	31.39	30.89	28.55	21.63	25	23.83	43.67	25.29
		Lonafarnib
	1	52.83	34.91	31.47	42.34	22.64	32.14	59.28	32.54
	2	45.49	20.91	18.28	16.68	15.43	22.56	44.59	20.66
	3	60.09	59.18	55.36	63.66	84	68	75.7	55.22
	4	53.88	50.26	61.39	40.29	64.63	47.29	69.22	39.89
	5	26.62	26.81	33.85	17.21	38.93	39.95	37.84	16.28
	6	12.3	14.96	20.33	14.48	25.52	31.77	29.69	13.77
	7	22.2	17.88	16.63	12.52	26.16	13.47	31.55	15.23
		Lonafarnib + KN93
	1	55.83	23.29	25.29	21.19	25.08	37.44	50.57	47.22
	2	46.02	15.52	18.32	15.93	18.04	18.88	39.82	34.77
	3	69.2	90	75.22	59.53	61.79	53.2	86.3	90
	4	50.2	64.82	59.89	62.2	40.34	44.33	74.23	83.01
	5	40.3	40.56	44.2	33.29	25.52	38.63	50.21	55.68
	6	24.12	33.38	28.55	40.22	36.5	33.39	26.8	42.8
	7	21.03	17.33	12.22	37.64	14.52	18.23	20.22	44.52
		Lonafarnib + Anisomycin
	1	50.88	31.53	55.83	28.2	26.93	30.54	46.89	54.09
	2	40.38	16.93	44.04	17.23	19.88	18.93	37.93	43.22
	3	74.53	72.2	66.2	87.2	50.88	64.51	48.23	61.55
	4	58.61	61.91	63.66	72.96	55.04	61.55	37.28	49.66
	5	48.23	47.22	51.2	40.53	49.3	47.62	36.54	29.56
	6	24.29	32.22	47.53	35.31	49.88	27.25	14.88	26.52
	7	14.39	16.89	20.55	22.63	26	43.83	17.93	13.22
	Speed
		control
	1	0.2912	0.422	0.2275	0.3827	0.2141	0.4128	0.1922	0.1738
	2	0.4043	0.3176	0.3338	0.433	0.1557	0.3325	0.2766	0.2589
	3	0.3588	0.4162	0.1846	0.3127	0.3419	0.425	0.3298	0.1966
	4	0.2517	0.2837	0.3669	0.4056	0.381	0.4317	0.1698	0.1766
	5	0.1637	0.4366	0.3188	0.4619	0.19	0.2936	0.1729	0.2324
	6	0.1554	0.3626	0.4371	0.288	0.3773	0.4553	0.3629	0.1988
	7	0.28	0.3146	0.1812	0.451	0.1885	0.3064	0.2819	0.3029
		Lonafarnib
	1	0.3478	0.2262	0.3912	0.264	0.3794	0.3635	0.429	0.1982
	2	0.4414	0.2179	0.2155	0.3874	0.2181	0.2222	0.3729	0.2871
	3	0.2523	0.1964	0.1871	0.3395	0.4581	0.4273	0.3029	0.2488
	4	0.1858	0.3297	0.2767	0.2108	0.346	0.2552	0.4377	0.1827
	5	0.4768	0.3036	0.3409	0.2181	0.2952	0.1928	0.4209	0.3209
	6	0.3666	0.1998	0.2097	0.3492	0.3317	0.1877	0.3528	0.1929
	7	0.3004	0.2476	0.1746	0.3663	0.3503	0.2033	0.4452	0.362
		Lonafarnib + KN93
	1	0.312	0.1788	0.2634	0.3927	0.4094	0.4306	0.3088	0.2154
	2	0.4372	0.313	0.4107	0.2832	0.3509	0.2715	0.2056	0.3244
	3	0.2552	0.2093	0.1894	0.3723	0.4597	0.3028	0.3522	0.1982
	4	0.2989	0.3994	0.2032	0.4493	0.3098	0.4478	0.1928	0.3721
	5	0.4582	0.1936	0.3149	0.383	0.2684	0.3019	0.2729	0.286
	6	0.2328	0.2581	0.1995	0.2539	0.3504	0.4489	0.3207	0.1829
	7	0.2457	0.1848	0.3376	0.31	0.4528	0.3784	0.2639	0.3027
		Lonafarnib + Anisomycin
	1	0.3694	0.2045	0.4536	0.3929	0.1958	0.2566	0.4428	0.2619
	2	0.4336	0.3799	0.2759	0.2187	0.2509	0.1748	0.3209	0.3387
	3	0.4583	0.1726	0.38	0.4146	0.362	0.2683	0.3629	0.2901
	4	0.3583	0.2764	0.4777	0.2813	0.189	0.2098	0.2982	0.3827
	5	0.2944	0.2493	0.3518	0.4668	0.1775	0.3522	0.4219	0.2385
	6	0.3004	0.1786	0.4635	0.3935	0.3038	0.2115	0.3055	0.3873
	7	0.2418	0.1993	0.2805	0.3945	0.282	0.1636	0.4102	0.2389
Fig. 6B	Time in each quadrant (%)
	control					Lonafarnib					Lonafarnib+KN93					Lonafarnib+Anisomycin
	PQ	R-AQ	OQ	L-AQ		PQ	R-AQ	OQ	L-AQ		PQ	R-AQ	OQ	L-AQ		PQ	R-AQ	OQ	L-AQ
	40.81	19.04	18.78	21.37		43.3	17.6	20.1	19		28.72	25.18	30.02	16.08		37.29	18.69	18.72	25.3
	26.32	16.12	34.66	22.9		48.2	15.7	21.3	14.8		39.53	22.49	17.04	20.94		26.88	19.33	34.34	19.45
	35.23	21.52	27.12	16.13		43.6	29.9	14.8	11.7		32.66	16.22	17.87	33.25		35.67	20.54	28.1	15.69
	36.78	29.77	17.33	16.12		42.7	18.6	23.1	15.6		27.82	30.57	23.2	18.41		22.83	29.76	18.55	28.86
	34.54	18.78	19.55	27.13		49.8	17.2	17.4	15.6		45.58	15.99	15.62	22.81		48.22	19.04	15.24	17.5
	30.9	30.4	20.67	18.03		40.5	14.4	14.9	30.2		23.72	21.62	24.37	30.29		28.93	27.84	15.83	27.4
	28.82	28.39	12.59	30.2		47.82	14.28	23.22	14.68		39.69	19.58	20.66	20.07		38.34	19.62	16.47	25.57
	39.62	19.57	16.66	24.15		52.77	15.59	14.77	16.87		47.83	17.5	16.53	18.14		41.54	17.24	23.69	17.53
