# Supplementary material for: Farnesyl Transferase Inhibitor Lonafarnib Enhances α7nAChR Expression Through Inhibiting DNA Methylation of CHRNA7 and Increases α7nAChR Membrane Trafficking
Source: Front Pharmacol. 2020 Dec 29;11:589780. doi: 10.3389/fphar.2020.589780 (PMC7801264; doi:10.3389/fphar.2020.589780)
Supplement: Supplementary file 2 [file datasheet2.xlsx]

## Sheet: Sheet1
2D
	GAPDH	α7nAChR	α7/GAPDH			GAPDH	α7nAChR	α7/GAPDH			GAPDH	α7nAChR	α7/GAPDH			GAPDH	α7nAChR	α7/GAPDH
C	222865	196075	0.879793		C	201458	128519	0.637944		C	150264	139189	0.926296		C	2032284	1.14962e+06	0.565677
CF	231010	213983	0.926293		CF	183080	121757	0.665048		CF	167247	151440	0.905487		CF	1637280	939797	0.573999
CG	239460	199558	0.833367		CG	186103	111360	0.598378		CG	141298	106066	0.750655		CG	1894162	1157628	0.611156
L	252854	293358	1.16019		L	245683	233242	0.949362		L	186395	218974	1.17478		L	1914213	1578056	0.824389
LH	247705	229140	0.925052		LH	218618	188700	0.863149		LH	171496	195775	1.14157		LH	1854202	1600593	0.863225
LG	260876	315786	1.21048		LG	219224	177605	0.810153		LG	187235	199664	1.06638		LG	1637582	1373435	0.838697
	GAPDH	α7nAChR	α7/GAPDH			GAPDH	α7nAChR	α7/GAPDH			GAPDH	α7nAChR	α7/GAPDH			GAPDH	α7nAChR	α7/GAPDH
C	293557	143750	0.489683		C	295332	238811	0.808619		C	252197	164041	0.650448		C	182197	152089	0.83475
CF	321948	171143	0.531586		CF	329693	230976	0.700579		CF	206077	159191	0.772483		CF	206077	175769	0.852929
CG	276940	137230	0.495522		CG	304723	228743	0.750659		CG	214868	121765	0.566697		CG	174868	145371	0.831318
L	316851	280082	0.883955		L	287559	297076	1.0331		L	247440	206244	0.833511		L	227440	260486	1.1453
LH	278535	232345	0.834168		LH	333140	308173	0.925056		LH	195272	178670	0.91498		LH	245272	259942	1.05981
LG	308940	283914	0.918994		LG	290006	290648	1.00221		LG	269459	222689	0.82643		LG	194597	210125	1.0798
3A
	c-Jun	P-Jun	P-Jun/Jun		c-Jun	P-Jun	P-Jun/Jun		c-Jun	P-Jun	P-Jun/Jun		c-Jun	P-Jun	P-Jun/Jun
C	352803	304880	0.864165		201458	152024	0.754619		1.58619e+06	1096435	0.691238		345324	271856	0.787249
L	312790	203910	0.651907		183080	113537	0.62015		1.19225e+06	604776	0.507257		380655	228973	0.601524
C	335911	200933	0.598173		186103	85860	0.461357		1.61973e+06	966604	0.596769		442676	269573	0.608962
L	300849	93890	0.312083		225683	69026	0.305854		1.75542e+06	761426	0.433758		352197	119142	0.338282
3B
	JNK	P-JNK	P-JNK/JNK		JNK	P-JNK	P-JNK/JNK		JNK	P-JNK	P-JNK/JNK		JNK	P-JNK	P-JNK/JNK
C	309579	189431	0.611899		449460	331515	0.737585		157235	104228	0.66288		374868	240992	0.642872
L	311699	159597	0.512023		422108	259051	0.613708		137570	73532	0.534506		377440	152977	0.405302
C	354794	167606	0.472404		425696	216954	0.509645		170444	77781	0.456343		415272	257814	0.620832
L	327711	109481	0.334078		393348	156094	0.396834		145358	52161	0.358845		399459	153978	0.385466
3D
	β-actin	DNMT1	DNMT1/β-actin		β-actin	DNMT1	DNMT1/β-actin		β-actin	DNMT1	DNMT1/β-actin		β-actin	DNMT1	DNMT1/β-actin
C	289533	90297	0.311871		234460	104403	0.445291		414098	179109	0.432528		293557	116534	0.396972
L	329693	63877	0.193747		191259	37100	0.193978		370780	119093	0.321196		321948	92413	0.287043
LA	304723	141498	0.46435		208694	85949	0.411842		419630	147251	0.350907		306940	142073	0.462869
C	277559	74876	0.269766		238796	95316	0.399152		395039	179811	0.455173		316851	79110	0.249676
L	313140	48953	0.156329		180849	32654	0.180559		383850	70060	0.182519		278535	41089	0.147518
LA	290006	126562	0.436412		219388	64841	0.295554		406184	134868	0.332037		288940	139824	0.483921
	β-actin	DNMT3A	DNMT3A/β-actin		β-actin	DNMT3A	DNMT3A/β-actin		β-actin	DNMT3A	DNMT3A/β-actin		β-actin	DNMT3A	DNMT3A/β-actin
C	474949	310372	0.653485		290007	214006	0.737934		538486	337120	0.626052		713955	515712	0.722331
L	437586	249688	0.570603		280603	190758	0.679815		501793	361995	0.721403		691696	470087	0.679615
LA	312984	189756	0.60628		256847	173253	0.674538		461280	300931	0.652383		646017	419040	0.648652
C	453986	203513	0.44828		284951	136894	0.480412		463282	222835	0.480992		662429	338795	0.511443
L	471607	229593	0.486831		243562	140897	0.578485		472578	200884	0.425081		645340	371257	0.575289
LA	421578	165909	0.393543		245099	134935	0.550533		474075	246025	0.518958		744261	316285	0.424965
	β-actin	DNMT3B	DNMT3B/β-actin		β-actin	DNMT3B	DNMT3B/β-actin		β-actin	DNMT3B	DNMT3B/β-actin		β-actin	DNMT3B	DNMT3B/β-actin
C	304628	195721	0.642492		287504	154662	0.537947		446340	260642	0.583954		317505	205948	0.648645
L	287157	166182	0.578715		296643	143559	0.483945		436990	234561	0.536765		340255	212988	0.625966
LA	326128	213232	0.653829		306137	177745	0.580606		390860	245446	0.627964		321587	220891	0.686878
C	275297	187728	0.681911		260144	110036	0.422981		417410	156360	0.374596		285766	124237	0.434751
L	305780	198789	0.650105		336214	123966	0.368712		397465	156530	0.393821		303585	159640	0.525849
LA	287978	199205	0.691737		277677	109340	0.393767		437631	197375	0.451008		334263	155755	0.465965
4A
	GAPDH	α7nAChR	α7/GAPDH		GAPDH	α7nAChR	α7/GAPDH		GAPDH	α7nAChR	α7/GAPDH		GAPDH	α7nAChR	α7/GAPDH
C	345769	109713	0.317301		234435	54601.8	0.232908		318064	60715.9	0.190892		363116	110734	0.304954
CR	406352	170996	0.420808		254678	86716.8	0.340496		292279	86198.3	0.294918		391205	159640	0.408072
L	377377	157558	0.417508		275485	104775	0.380328		280884	101869	0.362674		420429	176320	0.41938
LA	338271	103931	0.307242		294403	92063.4	0.312712		263049	73399.1	0.279032		402399	134159	0.333398
C	164874	29475.5	0.178776		507367	169379	0.33384		182939	51340.7	0.280644		177058	35698.1	0.201618
CR	197785	59759.9	0.302146		493272	210382	0.426504		191055	70169.9	0.367276		182460	58179	0.318859
L	159105	56793.2	0.356954		465558	148668	0.319332		177806	66579.8	0.374452		161627	47649.9	0.294814
LA	183042	32671.2	0.17849		482011	108868	0.225862		210937	64640.8	0.306446		209383	40982.1	0.195728
4C
	GluR2	α7nAChR	α7/GluR2		GluR2	α7nAChR	α7/GluR2		GluR2	α7nAChR	α7/GluR2		GluR2	α7nAChR	α7/GluR2
C	189601	66148	0.34888		247205	121210	0.490322		294499	94970	0.32248		304444	145256	0.477119
CR	158379	51327	0.324077		241383	111741	0.46292		300071	104665	0.348801		262376	117565	0.448078
L	208683	133732	0.640838		262601	160922	0.6128		314003	207493	0.660799		303742	179548	0.59112
LA	172209	79519	0.461759		210276	126973	0.60384		270382	159936	0.591519		282910	128215	0.453201
C	140747	64879	0.460962		334537	109367	0.32692		241704	105673	0.4372		217418	75418	0.34688
CR	166492	64819	0.389322		285846	80986	0.28332		252846	118271	0.467759		252424	88167	0.349281
L	184540	112414	0.609158		302940	141715	0.467799		296600	176726	0.59584		266724	138472	0.519158
LA	190283	97440	0.512079		291081	131161	0.4506		271021	131337	0.484601		228201	105694	0.463162
4D
	α7nAChR	P-Ser	P-ser/α7nAChR		α7nAChR	P-Ser	P-ser/α7nAChR		α7nAChR	P-Ser	P-ser/α7nAChR		α7nAChR	P-Ser	P-ser/α7nAChR
C	265236	124310	0.468677		287329	167832	0.584111		190006	121085	0.637269		301407	113323	0.37598
CR	214975	91062	0.423593		283787	139457	0.491414		162621	106374	0.654122		340778	146079	0.428663
L	238592	98595	0.413237		270498	156983	0.580348		170870	111670	0.653538		271148	96687	0.356584
LA	271082	124780	0.460304		241092	153743	0.637694		172091	117020	0.679989		321920	125182	0.388861
C	173394	87239	0.503126		2220237	1422072	0.640505		258218	151471	0.586601		214609	99991	0.465922
CR	191582	86520	0.451608		2590815	1579650	0.609712		289114	171694	0.593863		225447	95529	0.423732
L	200162	94692	0.473077		2430452	1381916	0.568584		302882	176499	0.582732		263143	102856	0.390875
LA	162091	91999	0.567576		271092	174052	0.64204		271982	175748	0.646175		243983	102426	0.419808
5A
	PKC	P-PKC	P-PKC/PKC		PKC	P-PKC	P-PKC/PKC		PKC	P-PKC	P-PKC/PKC		PKC	P-PKC	P-PKC/PKC
C	361404	313218	0.86667		224214	180743	0.806118		459143	336280	0.732408		480238	267857	0.557759
CR	378469	330657	0.87367		226533	199802	0.882		521357	416152	0.798209		492049	302792	0.61537
L	326761	241061	0.737729		191929	141108	0.735209		507071	334195	0.659069		453370	277720	0.612568
LA	347018	280609	0.80863		241930	200020	0.826768		480571	380299	0.791348		443358	238814	0.538648
C	379008	254488	0.671458		213927	116714	0.545579		472314	401703	0.8505		464241	289579	0.623769
CR	350119	262753	0.750468		236529	116677	0.493288		489875	406351	0.829499		472502	316793	0.670459
L	316817	224211	0.707699		218364	121167	0.554885		515757	459518	0.890958		427220	295136	0.690829
LA	341846	265716	0.777297		269052	157513	0.585437		455214	383431	0.842309		474085	326251	0.68817
5B
	PKA	P-PKA	P-PKA/PKA		PKA	P-PKA	P-PKA/PKA		PKA	P-PKA	P-PKA/PKA		PKA	P-PKA	P-PKA/PKA
C	323861	293515	0.906299		183267	105355	0.574872		237971	196004	0.823647		170216	112317	0.65985
CR	351902	294832	0.837824		160796	84249	0.52395		250336	219913	0.878471		179758	101639	0.565421
L	330528	307539	0.930448		149362	78359	0.524625		202919	174388	0.859397		199229	108928	0.546748
LA	302721	269716	0.890972		156299	91540	0.585672		219033	177761	0.811572		181056	114341	0.631523
C	293325	255126	0.869772		180568	139583	0.773022		246565	178445	0.723724		187375	163831	0.874348
CR	313370	264875	0.845247		142557	98656	0.692046		239453	162187	0.677323		205979	178764	0.867875
L	364779	318287	0.872547		173410	125949	0.726308		242218	185387	0.765373		191333	154329	0.806599
LA	322783	276027	0.855147		170147	120761	0.709745		207538	137052	0.660371		200566	169142	0.843323
5C
	CaMK2	P-CaMK2	P-CaMK2/CaMK2		CaMK2	P-CaMK2	P-CaMK2/CaMK2		CaMK2	P-CaMK2	P-CaMK2/CaMK2		CaMK2	P-CaMK2	P-CaMK2/CaMK2
C	332711	176819	0.531449		250558	131704	0.525643		186120	71023	0.381598		299983	103674	0.3456
CR	350385	190595	0.543959		260532	146666	0.562948		160848	63406	0.394198		333593	120018	0.359774
L	360984	272302	0.754333		229987	178703	0.777013		202123	111884	0.553544		308661	193789	0.627838
LA	389473	280490	0.720178		278922	197685	0.708747		154871	83163	0.536982		354407	209544	0.591252
C	342002	163935	0.479339		223078	98216	0.440276		212294	115116	0.542248		327576	116320	0.355093
CR	377967	190648	0.504404		240831	96420	0.400364		192167	110126	0.573074		281746	120547	0.427857
L	368923	243444	0.659878		227481	154296	0.678281		175070	92607	0.528971		321678	210792	0.655289
LA	347461	239555	0.689444		210623	131630	0.624955		162998	75131	0.460932		314271	189887	0.604214
5D
	GluR2	α7nAChR	α7/GluR2		GluR2	α7nAChR	α7/GluR2		GluR2	α7nAChR	α7/GluR2		GluR2	α7nAChR	α7/GluR2
C	452296	204493	0.452122		3428533	2041513	0.595448		257541	107505	0.417429		299983	179021	0.59677
CR	488136	186302	0.38166		3309052	1672510	0.505435		236005	93739	0.397191		333593	193030	0.578639
L	518358	431436	0.832313		2989807	2377703	0.79527		217508	176164	0.80992		358661	259854	0.724511
LA	449185	339065	0.754845		2830615	1572443	0.555513		275131	189427	0.688497		315407	182321	0.57805
C	263111	150931	0.57364		194091	69407	0.3576		327576	172422	0.526357		244115	98611	0.403953
CR	274778	138047	0.502395		240195	79938	0.332805		361746	215808	0.596573		268525	118564	0.441538
L	232922	173914	0.746662		251344	162120	0.645012		321678	214854	0.667916		227115	139163	0.612742
LA	269912	169407	0.627638		213172	117740	0.552324		334271	182153	0.544926		282459	146501	0.518663
5E
	GAPDH	α7nAChR	α7/GAPDH		GAPDH	α7nAChR	α7/GAPDH		GAPDH	α7nAChR	α7/GAPDH		GAPDH	α7nAChR	α7/GAPDH
C	215289	185389	0.861117		357141	207744	0.581686		159375	144263	0.90518		457541	286801	0.626831
CR	251518	209814	0.834191		301952	193708	0.641519		190625	166154	0.871628		500175	354399	0.70855
L	261003	295733	1.13306		377181	326862	0.866592		165325	188157	1.1381		478508	393310	0.821951
LA	238904	256795	1.07489		349641	288470	0.825046		153125	158506	1.03514		495131	399915	0.807695
C	319115	175492	0.549933		168125	127562	0.758733		267997	176498	0.658582		324124	270311	0.833974
CR	276425	144273	0.521925		170265	137175	0.805656		245086	173405	0.707527		334837	304897	0.910583
L	296575	236894	0.798766		185625	203161	1.09447		274625	262229	0.954862		363413	370873	1.02053
LA	335459	258606	0.770902		142375	143021	1.00454		227528	206380	0.907053		350806	380714	1.08526
